# Supplementary material for: A Prospective Cohort Study Investigating the Impact of Neutering Bitches Prepubertally or Post-Pubertally on Physical Development
Source: Animals (Basel). 2023 Apr 22;13(9):1431. doi: 10.3390/ani13091431 (PMC10177277; doi:10.3390/ani13091431)
Supplement: Supplementary file 1 [file animals-13-01431-s001.zip]

Archive with 3 entries (3 files):
- Animals Supplementary Materials S1 physical assessment forms.pdf
- Animals Supplementary Materials S2 values of alpha.pdf
- Animals Supplementary Materials Table S1 BCS binary logistic regression.pdf
